# Supplementary material for: Estimation of Cardiometabolic Risk in Turkish Adolescents Using Different Anthropometric Techniques: Development and Temporal Validation of a Machine Learning Model
Source: Nutrients. 2026 Jul 21;18(14):2380. doi: 10.3390/nu18142380 (PMC13415240; doi:10.3390/nu18142380)
Supplement: Supplementary file 1 [file nutrients-18-02380-s001.zip]

Archive with 1 entries (1 files):
- nutrients-4423967-supplementary.pdf
